# Supplementary material for: Phylogenomic Analysis Reveals Extensive Phylogenetic Mosaicism in the Human GPCR Superfamily
Source: Evol Bioinform Online. 2007 Sep 26;3:357–70. (PMC2684142)
Supplement: Supplementary Figure 1 [file ebo-03-357-s3.xls]

## Sheet: Sheet1
Group A1: Chemokine receptors
	1	2	3	4	5	6	7	8	9	10	11	12	13	14	15	16	17	18	19	20	21	22	23	24	25	26	27	28	29	30	31	32	33	34	35	36	37	38	39	40	41	42	43	44	45	46	47	48	49
C3X1			PAR2	L1X				CXCR4	SSR4			CXCR3		CXCR5
CKR1						NY1R
CKR2		A2AB			CKR9
CKR3				NK4R									EDG7				CKR9
CKR4		CXCR4				CKR7					A2AC		CKR7	CXCR2		CXCR4	AG2R
CKR5						CXCR4											CKR6
CKR8			LSHR			NY5R			CKRB					GPRW
CKRX			PAR3		AG2S				CXCR6		GPR8			ACM1
CXC1			GALS	OPRK	CXCR6	GPR54					GPR80		CXCR2	BRB1		CKR6	CKR6
Group A2a: Chemokine receptors
ADMR	NK4R			NTR1			APJ						BRB1		NTR1				GPR91
CKR6				CKR4			CKR2		CKR4	66hMRGX4			CKR1
CKR7				CML1	CKR5		CKR4						GPR1
CKR9		P2Y10	CKR5	CKR4		SALPR	CKR8
CKRA			CKR4				GP19						SALPR					GPR54
CKRB							FF2			C5AR			APJ					CML1
CML2				P2YR		AG22		SALPR	GPR68	GPR101			SSR4		GASR			CKR3
CXCR1
CXCR2
CXCR3							CKR4		SSR3	GPR92	72hMRGpse				GPR44			FML1
CXCR4					CKR8										NK2R		C3X1
CXCR5				GALT	NY4R	HM74	GPR54	PAR3	CKR4	BRB1					C3AR
CXCR6					CKR8		CKR3		V1AR						GP15			GPR8
RDC1				GP39			C5AR	CXC1	GPR101	AG2S							CKR8	NY1R
Group A3: Angiotensin & Bradykinin receptor group
AG22
AG2R
AG2S
APJ			A1AB	GALT									CKRB		CXCR3		OPRX
BRB1				CKR6			SSR1	C3AR			PAR2				GPR1	CXC1
BRB2								GPR91			PAFR		HM74		TLR	CXCR2	FML1
GP15				CXCR5		CKR2	GALR	GPRK	70hDRR3	CXCR2					CXCR2		GPR1	A2AB
GP25		GPR88		CKR3		CKR9	P2Y9	CXCR2	GPR35	SSR2			GPR42				CML1	GALT
Group A4: Opioid receptor group
GPR7					SALPR	FF2		GPO				CKRA						APJ
GPR8
OPRD								PAR3								GPR1
OPRK		D4DR			AG2S			P2Y5				CKR5					ETBR
OPRM		GPR49								OPSX								ACM4
OPRX							A1AD		V1BR				GALS			EDG4
SSR1							RE2	BRB1											A2AB
SSR2									AG2S						OPSD	C3AR				GALR
SSR3			NK3R			CXCR2				P2UR		NK4R				B2AR		OX2R		GP62
SSR4					CXCR2							GP61								GPR80
SSR5		5H6								P2Y4	CKR7					B2AR
Group A5: Galanin and somatostatin receptor group
GALR				A1AA		CCKR				OPRX									OPSX		BRS3	SSR2	SSR2
GALS							FF2							SSR4	OPRK						GASR	CB1R
GALT																					OX1R	TRFR
GPO		ACM1	D3DR			SSR4	64hMRGpse	TLR	GPR7	OPRX	SSR5	74hMRGpse	CCKR					ACM2	CL52		SSR1	P2Y12
GPR54				OPRD			NY2R		CXC1	OX2R	GPR92	GPR65	D4DR						OPRK			CKRA
P2Y7						GP25	P2Y9	GPR35	OPSX	C3AR	P2Y5	FML2				GPR8		FSHR				C5AR
SALPR			PC24					CKR6	AG2S	AG22		GPRV				CKRA			GASR			A2AA
UR2R			NTR2	A1AD		PE24		GPR80	PSP24												GPR7	FSHR		OPRM
Group A6a: Gastrin receptor group
CCKR							PNR				NY5R		TLR
FF1						GP61	GPRH									GALR	C3AR					SALPR					NY5R
FF2			SSR5																						5hMAS1		GP83	PSP24
GASR							ACM3		5H2C										5H6							APJ
GPR103				V1AR					GALR		GP37	ETBR	GP83	NY1R			NY4R						PAR2		CXC1	SSR2	ACM3
OX1R							GALS																				MC3R
OX2R
Group A6b: Gonadotrophin and vasopressin receptor group
GRHR							PSP24	APJ	5H7	ACM3				GPR81				C3AR		SSR4
V1AR	5H6				GPR7				OPRK	ACM4											GP27
V1BR					EDG8	P2Y7				P2Y10		PD2R
V2R					GALT	OPRD							TA2R	G2A				SSR4				CBI2
Group A7a: Bombesin receptor group
BRS3														GPR7	NY2R			GP10	GP25	C3AR									GP83
ET1R												PNR					FMLR	GHSR		NK4R			GPRI
ETB2													GPR49
ETBR									PKR1				5H1C	CXC1								FML1
GP37								A2AA				PC22
GRPR												GPR1											NY2R					AG22
NMBR														CKR3			CKR8			P2Y7		P2Y10				OPRD
Group A7b: Neurotensin receptor group
GHSR		GPR87			GPR88	PSP24	GP25	ET1R		EDG7	G2A					NK2R			GP83	AG22
GP39						GP19			AA2B	GP52										NK4R		5H1B
NMU1R	SSR4								SSR4	P2UR					ETB2						72hMRGpse		SSR4
NMU2R			B2AR		OPRX					GALS				NY5R	GRPR							5H2A
NTR1		SSR4		OPRK			C5AR															ACM5	A1AD
NTR2				OPRD	NY2R		CXC1		GALT						GP25
TLR				SSR2	CKR3				GASR											AG22				DUFFY
TRFR					A1AB				OPRX	FML2					BRS3				NK1R	ACM4		OX2R
Group A8a: Anaphylatoxin receptor group
C3AR			P2Y12						CKR9								P2YR		CXCR6		BRB1	A1AB	OPRM
C5AR					RDC1			64hMRGpse												5H2B
C5L2			GPR80		CXCR3																GPO		CXCR5		AG22
CML1			CKR7			NY1R	SSR4												OPRD		APJ	LSHR
FML1
FML2		5H1D																	OPRD
FMLR		GPR7				P2Y6
GPR1			ETBR			AG2S	AG22		CKRA										CKR7					TRFR
GPR44				67hDRR5					CKR8										NMBR		CXCR3	CML2	FF1
GPRW				5hMAS	P2Y4	ACM3	C3X1												SSR4		CKR3		OPRX
Group A8b:MAS receptor group
3hMRGF										OPRD
5hMAS1					GPRW				CML1	GPRW	CKRX
60DRR1
61MRGX3
62hDRR2
63MRGpse
64MRGpse									PE24	GPR7
65hDRR6												CXCR3
66MRGX4
67hDRR5											GPR35
68hDRR4
69MRGX1
70hDRR3									GPR44
71hMRGpse									PI2R
72MRGpse																A2AC
73MRGpse													GPR34
74MRGpse					GP61
75MRGX2
76MRGpse										PI2R			5H2C
77hMRGpse																	GPR43
78MRGpse
80hMRGE									PE24								CKR4
82hMRGG									GP43	NMU1R								GP25
8hMRGD					SSR1
MRG	5H7				P2Y12	PAR1			GPRW
Group A9a: substance P receptor group
GP19						CKR8	D2DR		G2A	GP37	GP22			FML2		GRHR			GP62
GP83				CXC1				GP63		NY2R				EDG2	PKR1	FF2	LIB		GP10	NY4R
NK1R								P2YR				PKR1	CKR6	OX2R
NK2R												CKR9			GHSR		APJ	DBDR
NK3R
NK4R											C3AR
Group A9b: melatonin receptor group
GP10		B1AR				GP22		OX2R		ET1R													GP83
L1A			GALS				ACM3						OPSD
L1B			EDG8							FML2										GP22					SALPR
L1X																												PAR2						GPR54	EDG1
NY1R				NK4R		FF2						P2Y7	FF2											NK4R
NY2R					GPR54	FF2	ACM2			GP39													GP83	GALR
NY4R				AG2S		PSP24	CML1														AA2A		GP83	GP83	PD2R
NY5R		CB1R			D3DR	FF2	CKR8	OX2R		D3DR			GPR78					CXCR2			ETBR		CXCR5
PKR1					CKR1	FF2		GASR		5HD1				GP25							V1AR		GALR
Group A10: follitropin receptor group
FSHR			TRFR																										PC22								GPR80			GPRK							PC21
GPR48																															OPRM	PAFR										70hDRR3		CKR6			OPRX		PC23
GPR49		CKRA										MC4R						GP83														DBDR								BRB2				CXCR6
LSHR			GPRC																												GP85	GP52	75hMRGX							OPRK
TSHR										CXC1														3hMRGF							SREB			CKR7	AG22		GPR78
Group A11: nucleotide and lipid receptors
GPR41				GPRK	PAR2		GP61			TSHR	APJ
GPR42
GPR43
GPR80					GPR35	GPR65	CKR2							V1BR						CKR9	GP39
GPR81				C5AR		PAFR				PAR2			TA2R	BRB1		C5AR				ADMR
GPR82				PAR2						GPR68									CXCR1	GALR
GPR91				C5L2				PAR2						CKR3		CXCR4
HM74					RGR			PAR3											GPRK
P2UR				OPRM		PAR3		GPR34
P2Y11		BRS3		P2Y5				PAR2
P2Y4				FML2			GP61									EBI2			GPR7		GPR34
P2Y6						P2Y10	PAR1			GPR92
P2YR					CKRB		GPRH						G2A	APJ						GPR1
Group A12: nucleotide and lipid receptors
GPR34	RGR			EBI2	72hMRGpse	P2Y5		CXCR4		UR2R		GALR			GPRH		PAR3
GPR86				PAR2				CXCR3		8hMRGD			GPR1	SSR2
GPR87	NMU1R	OPRM			NMU2R		PAR3		GPR8				GPRI		P2Y10
H963				GPR80		GPRW		CXCR4		L1X							P2Y5
KI01															P2Y10	CKR6
P2Y12				PAR2									EDG1				EBI2
PAFR				PAR2		AG2S	CXCR3						CKR7				GPR65
Group A13: peptide and lipid receptors
ACTR							CKRX				GPRH
CB1R			TRFR				ADMR						A1AD			GASR					AA2B
CB2R								8hMRGD				B1AR
EDG1																					5H2C
EDG2													GP83
EDG3
EDG4
EDG5							GP83												GPR57	GALR
EDG6																						CXCR1
EDG7													5H1E	P2Y10						75hMRGX2
EDG8
GPR3											AA3R
GPR6								RGR
GPRC																			GP63
MC3R			FML1
MC4R
MC5R
MSHR																		5H6	A2AB
Group A14: arachidonic receptors
PD2R						OPRX				GPR44	H963
PE21		AA2B	P2Y11								A1AB							EDG2
PE22								RGR			OPRM										GP39
PE23			V1BR	GHSR		AA3R		SSR2										CB1R		PAR3		NY4R
PE24				UR2R		5H1D			GP85		SALPR							8hMRGD
PF2R			C3X1			PAR2	GPR101			NK1R	CKR4											GPR65
PI2R				P2Y4														8hMRGD				GP83			MRG
TA2R			V1BR						5H7									GP10		G2A		OPSB
Group A15: psychosine receptor group
EBI2						CKR1	PE24			KI01	AG2S	CKR9								P2Y12	P2Y12
G2A						CML1			PAFR	KI01					FML1			C5L2	D4DR
GPR35								GPR81		P2Y11	GALT
GPR4						NMBR												GPO
GPR55										ADMR	GPR58
GPR65											AG2S			P2Y7	GPR7		GP83	CXCR3
GPR68					GPR91															80hMRGE
GPR92						P2YR	GPR82	BRB1	P2Y6	GPR34	PKR1	P2Y6		PKR1			CXC1	CXCR2		PAFR
GPRH								OPSD			AG2S					CKR7	P2Y11	P2Y6		GPR34	CXCR2
GPR1						C3X1		GPR34	OPRD		CXCR4	GPR91
GPRK						GRPR		NMU2R		ADMR	AG2S				NK1R		CXCR3	GPR86
P2Y10								GALR	P2Y6		P2Y11				AG22			KI01		H963
P2Y5					P2Y11		P2Y11	CKR8												H963		P2Y4
P2Y9								CKR4	GPR80
PAR1	GALS							82hMRGG	GPR91		SSR2
PAR2		GPR1					P2Y4					GPR81					CKR5			GPR43
PAR3		ACM3				APJ	72hMRGpse	GPR1			GPR41		CXCR1		GP22	CKR4				P2Y12
Group A16: Rhodopsin receptor group
OPSB			FF1							5H1A		OPRK	GPR8
OPSD			PAR1	GPR35		ACM4						SSR2				78hMRGpse
OPSG			V1BR
OPSR			V1BR
OPSX						5H1A	TRFR	GPR101				L1X		G2A
RGR							C5L2			HH1R		PKR1
Group A17: Biogenic amine receptors
5H2A																															CKR6
5H2B								FF2
5H2C																																ETB2
5H6							GRPR	HH1R	5H5A	5H7	AA1R					AA2A									5H1B	SSR3		HH1R	EDG1
A1AA				CXCR3																									5H1F			GPRW		V2R
A1AB					FMLR		OX2R																			5H1A					EDG8
A1AD															5H5A
A2AA																										5H5A
A2AB																			NMBR	RGR									SSR1
A2AC						OX2R												FSHR
B1AR			SSR3						5H1E																							PC21
B2AR																									5H1A	SSR3			SSR5			OX2R
B3AR											AA2B																					EDG3
D2DR
D3DR																			GPO
D4DR									5H7										82hMRGG			OPRM			NMU2R	SSR3
DADR							NY2R																									GALS		GPRI
DBDR
GPR102						NY5R		5H1F	NK4R	5H1A					GASR	AA2B									5H7	ACM2		5H1F
GPR57
GPR58
HH2R						OX2R	GASR	5H1A	5H7		AA1R	ETBR		ADMR		GP52										HH1R		5H7
PNR						TSHR			OX2R							AA2B												AG2S
Group A18a: biogenic receptors
ACM1										5H1A	GP83	GP10									GP27		GPRK
ACM2												MC4R
ACM3		FF1	PC23												L1X		GP25
ACM4			5H1A											CML2								UR2R		CKRA
ACM5															5H6		PC23	EDG1
HH1R					5H2C	L1A	5H1E	5H2C	CB1R	P2Y7	RGR		B3AR										NK1R	CXC1		5H1B	5H1B	5H6
Group A18b: biogenic amine receptors
AA1R			HH2R	HH1R	EDG3		ACM1		GPR7							CKR6
AA2A		OX2R						EDG8	GPR43		B3AR				AG22	5H1D
AA2B		HH2R	D4DR	P2Y11		V1BR	TLR				PNR		A1AD		GALS	5H1B
AA3R		ACM4	D2DR	5H2C	PAR2		EDG3				LSHR			75hMRGX2		NK2R
Group A18c: biogenic amine receptors
GP27
GP85		L1X
SREB	SSR3
Group A18d: biogenic amine receptors
GPR101			GP63	FF1	DADR	GP10	SSR5	A1AA	5H7	MRG	GPRI										CXC1		A1AA
RE2			EDG2		5H1F		OX2R	A1AB	5H7	P2YR	CXCR2										ACM2		GPR58
Group A18e: biogenic amine receptors
GP61			73hMRGpse			NY1R	DADR	5H6	PE23	FF1		5H1A				HH1R	5H2C	NY1R
GP62			GP27	GPR41			CKRA	PKR1					NTR2			CXCR2		GPR78	B3AR
Group A18f: biogenic amine receptors
GP63					L1A		5H1F	5H7			NTR2						GPRC
PSP24					GP39		NY4R						D4DR
Group A18g: biogenic amine receptors
GP52
GPL		B1AR
Group A18h: biogenic amine receptors
GPR84		GP15	NTR1		CKR4	P2Y9	5H6		GPRH	ET1R	CKRX	GASR	FML2						SSR5	GPR1
GPR88				D4DR	GP15		EDG4			GP25			EDG3						GPR84
Group A19
5H1A				TLR	DBDR	5H2A	HH2R		A2AC		A1AD							GP19	FF1		B2AR		HH2R	A2AA
5H1B			TLR	EDG2				ACM2												ACM4
5H1D			FML2	GP62	PSP24						5H2C													SSR5
5H1E						5H2C		ACM3						EDG3
5H1F								ACM4
5H5A						GP10	5H2C	5H2A		A2AA	DBDR		A1AB	ACM3							D3DR			5H2A
5H7	FF1		NK4R	OPRM		OPSB		GP63	A1AA	ACM2	A2AB			HH2R								GPR48	DADR	ACM4
[truncated: 1 more columns]
